# Supplementary material for: Dengue Outbreak Caused by Multiple Virus Serotypes and Lineages, Colombia, 2023–2024
Source: Emerg Infect Dis. 2024 Nov;30(11):2391–5. doi: 10.3201/eid3011.241031 (PMC11521178; doi:10.3201/eid3011.241031)
Supplement: Appendix — Genomic data on multiple virus serotypes and lineages during dengue outbreak, Valle del Cauca, Colombia, 2023–2024. [file 24-1031-Techapp-s1.xlsx]

## Sheet: Appendix Table
Article DOI: https://doi.org/10.3201/eid3011.241031
EID cannot ensure accessibility for supplementary materials supplied by authors. Readers who have difficulty accessing supplementary content should contact the authors for assistance.
Dengue Outbreak Caused by Multiple Virus Serotypes and Lineages, Colombia, 2023–2024
Appendix
Appendix Table. Virus lineages detected
Sample ID	Collection date	Country	State	City	Percent genome sequenced	Serotype	Lineage	GenBank accession
Yale-DN02321.1	2023-04-19	Colombia	Valle del Cauca	Cali	20.92	DENV-2	2III_D.2
Yale-DN02322.1	2023-04-24	Colombia	Valle del Cauca	Cali	78.24	DENV-3	3III_C.1	PP983007
Yale-DN02323.1	2023-07-07	Colombia	Valle del Cauca	Cali	0.86	DENV-2	2_Unknown
Yale-DN02324.1	2023-07-08	Colombia	Valle del Cauca	Cali	29.46	DENV-2	2III_D.2
Yale-DN02325.1	2023-07-14	Colombia	Valle del Cauca	Cali	0	Unknown	Unknown
Yale-DN02326.1	2023-07-14	Colombia	Valle del Cauca	Cali	88.47	DENV-2	2III_D.2	PP982968
Yale-DN02327.1	2023-07-16	Colombia	Valle del Cauca	Cali	6.97	DENV-3	3III_C.1
Yale-DN02328.1	2023-07-19	Colombia	Valle del Cauca	Cali	10.66	DENV-1	1V_D.1
Yale-DN02329.1	2023-07-21	Colombia	Valle del Cauca	Cali	22.47	DENV-2	2III_D.2
Yale-DN02330.1	2023-07-24	Colombia	Valle del Cauca	Florida	3.47	DENV-4	4_Unknown
Yale-DN02331.1	2023-07-24	Colombia	Valle del Cauca	Cali	0	Unknown	Unknown
Yale-DN02332.1	2023-07-24	Colombia	Valle del Cauca	Cali	56.47	DENV-1	1V_D.1
Yale-DN02333.1	2023-07-22	Colombia	Valle del Cauca	Palmira	0	Unknown	Unknown
Yale-DN02334.1	2023-07-25	Colombia	Valle del Cauca	Cali	30.4	DENV-2	2III_D.2
Yale-DN02335.1	2023-07-26	Colombia	Valle del Cauca	Cali	100	DENV-3	3III_C.1	PP983008
Yale-DN02336.1	2023-07-27	Colombia	Valle del Cauca	Cali	0	Unknown	Unknown
Yale-DN02337.1	2023-07-27	Colombia	Valle del Cauca	Cali	0	Unknown	Unknown
Yale-DN02338.1	2023-07-29	Colombia	Valle del Cauca	Cali	93.06	DENV-2	2III_D.2	PP982972
Yale-DN02339.1	2023-07-28	Colombia	Valle del Cauca	Cali	0	Unknown	Unknown
Yale-DN02340.1	2023-07-29	Colombia	Valle del Cauca	Cali	0	Unknown	Unknown
Yale-DN02341.1	2023-08-02	Colombia	Valle del Cauca	Cali	83.53	DENV-3	3III_C.1	PP983014
Yale-DN02342.1	2023-08-02	Colombia	Valle del Cauca	Cali	3.53	DENV-1	1_Unknown
Yale-DN02343.1	2023-08-05	Colombia	Valle del Cauca	Cali	96.53	DENV-3	3III_C.1	PP983009
Yale-DN02344.1	2023-08-05	Colombia	Valle del Cauca	Cali	79.24	DENV-3	3III_C.1	PP983010
Yale-DN02345.1	2023-08-07	Colombia	Valle del Cauca	Cali	0	Unknown	Unknown
Yale-DN02346.1	2023-08-05	Colombia	Valle del Cauca	Buenaventura	0	Unknown	Unknown
Yale-DN02347.1	2023-08-08	Colombia	Valle del Cauca	Cali	3.53	DENV-1	1_Unknown
Yale-DN02348.1	2023-08-09	Colombia	Valle del Cauca	Palmira	21.41	DENV-2	2II_F.1.2
Yale-DN02349.1	2023-08-09	Colombia	Valle del Cauca	Galapa	0	Unknown	Unknown
Yale-DN02350.1	2023-08-10	Colombia	Valle del Cauca	Cali	0	Unknown	Unknown
Yale-DN02351.1	2023-08-14	Colombia	Valle del Cauca	Cali	16.97	DENV-3	3III_C.1
Yale-DN02352.1	2023-08-16	Colombia	Valle del Cauca	Cali	3.57	DENV-2	2_Unknown
Yale-DN02354.1	2023-08-17	Colombia	Valle del Cauca	Cali	0	Unknown	Unknown
Yale-DN02355.1	2023-08-18	Colombia	Valle del Cauca	Palmira	64.64	DENV-3	3III_C.1
Yale-DN02356.1	2023-08-18	Colombia	Valle del Cauca	Cali	97.32	DENV-2	2III_D.2	PP982973
Yale-DN02357	2023-08-20	Colombia	Valle del Cauca	Cali	22.92	DENV-1	1V_D.1
Yale-DN02358.1	2023-08-22	Colombia	Valle del Cauca	Dagua	3.47	DENV-2	2_Unknown
Yale-DN02359	2023-08-22	Colombia	Valle del Cauca	Cali	10.33	DENV-1	1V_D.2
Yale-DN02360.1	2023-08-22	Colombia	Valle del Cauca	Cauca	0	Unknown	Unknown
Yale-DN02361.1	2023-08-25	Colombia	Valle del Cauca	Cali	0	Unknown	Unknown
Yale-DN02362.1	2023-08-18	Colombia	Valle del Cauca	Valencia, Venezuela	0	Unknown	Unknown
Yale-DN02363.1	2023-08-26	Colombia	Valle del Cauca	Cali	100	DENV-1	1V_D.1	PP982961
Yale-DN02364.1	2023-08-31	Colombia	Valle del Cauca	Cali	17.58	DENV-3	3III_C.1
Yale-DN02365	2023-08-30	Colombia	Valle del Cauca	Cali	92.46	DENV-1	1V_D.1	PP982962
Yale-DN02366.1	2023-08-31	Colombia	Valle del Cauca	Jamundi	93.36	DENV-2	2III_D.2	PP982974
Yale-DN02367	2023-08-31	Colombia	Valle del Cauca	Cali	0	Unknown	Unknown
Yale-DN02368.1	2023-09-02	Colombia	Valle del Cauca	Cali	38.55	DENV-1	1V_D.1
Yale-DN02369.1	2023-09-02	Colombia	Valle del Cauca	Puerto Tejada	79.47	DENV-3	3III_C.1	PP983015
Yale-DN02370.1	2023-09-03	Colombia	Valle del Cauca	Cali	100	DENV-2	2II_F.1.2	PP982975
Yale-DN02371.1	2023-09-06	Colombia	Valle del Cauca	Palmira	0	Unknown	Unknown
Yale-DN02372.1	2023-09-08	Colombia	Valle del Cauca	Palmira	88.18	DENV-2	2II_F.1.2	PP982976
Yale-DN02373.1	2023-09-09	Colombia	Valle del Cauca	Cali	5.55	DENV-1	1V_D.1
Yale-DN02374.1	2023-09-09	Colombia	Valle del Cauca	Cali	100	DENV-3	3III_C.1	PP983021
Yale-DN02375.1	2023-09-12	Colombia	Valle del Cauca	Cali	14.11	DENV-2	2III_D.2
Yale-DN02376.1	2023-09-11	Colombia	Valle del Cauca	Cali	77.07	DENV-1	1V_D.2	PP982959
Yale-DN02377	2023-09-13	Colombia	Valle del Cauca	Palmira	22.26	DENV-1	1V_D.1
Yale-DN02378	2023-09-14	Colombia	Valle del Cauca	Yumbp	0	Unknown	Unknown
Yale-DN02379.1	2023-09-13	Colombia	Valle del Cauca	Santander	100	DENV-1	1V_D.1	PP982963
Yale-DN02380.1	2023-09-14	Colombia	Valle del Cauca	Cali	65.33	DENV-2	2III_D.2
Yale-DN02381.1	2023-09-14	Colombia	Valle del Cauca	Cali	88.73	DENV-3	3III_C.1	PP983011
Yale-DN02382.1	2023-09-15	Colombia	Valle del Cauca	Dagua	0	Unknown	Unknown
Yale-DN02383.1	2023-09-15	Colombia	Valle del Cauca	Cali	0	Unknown	Unknown
Yale-DN02384.1	2023-09-17	Colombia	Valle del Cauca	Cali	14.71	DENV-1	1V_D.2
Yale-DN02385.1	2023-09-19	Colombia	Valle del Cauca	Cali	0	Unknown	Unknown
Yale-DN02386.1	2023-09-21	Colombia	Valle del Cauca	Cali	100	DENV-1	1V_D.2	PP982960
Yale-DN02387.1	2023-09-20	Colombia	Valle del Cauca	Cali	20.95	DENV-1	1V_D.1
Yale-DN02388	2023-09-21	Colombia	Valle del Cauca	Cali	0	Unknown	Unknown
Yale-DN02389.1	2023-09-21	Colombia	Valle del Cauca	Cali	41.59	DENV-1	1V_D.1
Yale-DN02390.1	2023-09-21	Colombia	Valle del Cauca	Jamundi	1.44	DENV-3	3_Unknown
Yale-DN02391.1	2023-09-27	Colombia	Valle del Cauca	Cali	15.83	DENV-2	2III_D.2
Yale-DN02392.1	2023-09-28	Colombia	Valle del Cauca	Villa Gorgona , Candelaria	38.66	DENV-2	2III_D.2
Yale-DN02393.1	2023-09-28	Colombia	Valle del Cauca	Dagua, Valle	0	Unknown	Unknown
Yale-DN02394	2023-09-29	Colombia	Valle del Cauca	Puerto Tejada	2.7	Unknown	Unknown
Yale-DN02395.1	2023-09-30	Colombia	Valle del Cauca	Cali	62.27	DENV-3	3III_C.1
Yale-DN02396.1	2023-09-30	Colombia	Valle del Cauca	Cali	83.29	DENV-3	3III_C.1	PP983012
Yale-DN02397.1	2023-10-03	Colombia	Valle del Cauca	Cali	32.66	DENV-3	3III_C.1
Yale-DN02398.1	2023-10-05	Colombia	Valle del Cauca	Palmira	3.49	DENV-2	2_Unknown
Yale-DN02399.1	2023-10-06	Colombia	Valle del Cauca	Puerto Tejado	24.37	DENV-3	3III_C.1
Yale-DN02400.1	2023-10-06	Colombia	Valle del Cauca	Cali	50.55	DENV-3	3III_C.1
Yale-DN02401.1	2023-10-06	Colombia	Valle del Cauca	Cali	64.3	DENV-1	1V_D.1
Yale-DN02402	2023-10-10	Colombia	Valle del Cauca	Corinto	0	Unknown	Unknown
Yale-DN02403	2023-10-10	Colombia	Valle del Cauca	Cali	0	Unknown	Unknown
Yale-DN02404	2023-10-10	Colombia	Valle del Cauca	Cali	6.4	DENV-2	2III_D.2
Yale-DN02405	2023-10-10	Colombia	Valle del Cauca	Florida	0	Unknown	Unknown
Yale-DN02406	2023-10-12	Colombia	Valle del Cauca	Palmira	3.58	Unknown	Unknown
Yale-DN02407	2023-10-08	Colombia	Valle del Cauca	Cali	0	Unknown	Unknown
Yale-DN02408	2023-10-13	Colombia	Valle del Cauca	Cali	61.51	DENV-2	2III_D.2
Yale-DN02409.1	2023-10-13	Colombia	Valle del Cauca	Miranda, Cauca	88.78	DENV-2	2III_D.2	PP982969
Yale-DN02410	2023-10-19	Colombia	Valle del Cauca	Corinto	70.52	DENV-2	2III_D.2	PP982984
Yale-DN02411.1	2023-10-23	Colombia	Valle del Cauca	Cali	91.43	DENV-3	3III_C.1	PP983016
Yale-DN02412.1	2023-10-23	Colombia	Valle del Cauca	Cali	10.54	DENV-3	3III_C.1
Yale-DN02413.1	2023-10-23	Colombia	Valle del Cauca	Cali	68.31	DENV-2	2III_D.2	PP982977
Yale-DN02414.1	2023-10-23	Colombia	Valle del Cauca	Yumbo	31.01	DENV-1	1V_D.1
Yale-DN02415.1	2023-10-21	Colombia	Valle del Cauca	Cali	95.8	DENV-3	3III_C.1	PP983017
Yale-DN02416.1	2023-10-24	Colombia	Valle del Cauca	Cali	0	Unknown	Unknown
Yale-DN02417.1	2023-10-24	Colombia	Valle del Cauca	Tulua	100	DENV-2	2III_D.2	PP982978
Yale-DN02418.1	2023-10-29	Colombia	Valle del Cauca	Cali	54.83	DENV-2	2III_D.2
Yale-DN02419.1	2023-11-02	Colombia	Valle del Cauca	Cali	13.97	DENV-2	2II_F.1.2
Yale-DN02420.1	2023-11-03	Colombia	Valle del Cauca	Florida	5.4	DENV-1	1V_D.1
Yale-DN02421.1	2023-11-07	Colombia	Valle del Cauca	Cali	16.9	DENV-2	2II_F.1.2
Yale-DN02422.1	2023-11-06	Colombia	Valle del Cauca	Palmira	100	DENV-3	3III_C.1	PP983018
Yale-DN02423.1	2023-11-08	Colombia	Valle del Cauca	Cali	0	Unknown	Unknown
Yale-DN02425.1	2023-11-09	Colombia	Valle del Cauca	Cali	23.5	DENV-3	3III_C.1
Yale-DN02426	2023-11-11	Colombia	Valle del Cauca	Cali	4.19	Unknown	Unknown
Yale-DN02427.1	2023-11-11	Colombia	Valle del Cauca	Palmira	20.07	DENV-1	1V_D.1
Yale-DN02428.1	2023-11-12	Colombia	Valle del Cauca	Cali	98.16	DENV-2	2II_F.1.2	PP982979
Yale-DN02429.1	2023-11-12	Colombia	Valle del Cauca	Palmira	100	DENV-1	1V_D.2	PP982964
Yale-DN02430	2023-11-14	Colombia	Valle del Cauca	Cali	51.83	DENV-3	3III_C.1
Yale-DN02431.1	2023-11-16	Colombia	Valle del Cauca	Corinto	79.8	DENV-2	2III_D.2	PP982980
Yale-DN02432.1	2023-11-17	Colombia	Valle del Cauca	Palmira	67.95	DENV-2	2II_F.1.2	PP982981
Yale-DN02433.1	2023-11-19	Colombia	Valle del Cauca	Palmira	100	DENV-3	3III_C.1	PP983019
Yale-DN02434.1	2023-11-20	Colombia	Valle del Cauca	Jamundi	81.81	DENV-2	2II_F.1.2	PP982982
Yale-DN02435.1	2023-11-18	Colombia	Valle del Cauca	Cali	0	Unknown	Unknown
Yale-DN02436.1	2023-11-20	Colombia	Valle del Cauca	Cali	2.66	DENV-1	1_Unknown
Yale-DN02437.1	2023-11-20	Colombia	Valle del Cauca	Cali	70.63	DENV-3	3III_C.1	PP983020
Yale-DN02438.1	2023-11-22	Colombia	Valle del Cauca	Cali	19.46	DENV-2	2II_F.1.2
Yale-DN02439.1	2023-11-21	Colombia	Valle del Cauca	Palmira	0	Unknown	Unknown
Yale-DN02440.1	2023-11-23	Colombia	Valle del Cauca	Cali	95.12	DENV-1	1V_D.1	PP982958
Yale-DN02441.1	2023-11-24	Colombia	Valle del Cauca	Guapi	24.93	DENV-2	2III_D.2
Yale-DN02442	2023-11-23	Colombia	Valle del Cauca	Zarzal	11.37	DENV-3	3III_C.1
Yale-DN02443.1	2023-11-23	Colombia	Valle del Cauca	Florida	0	Unknown	Unknown
Yale-DN02444.1	2023-11-25	Colombia	Valle del Cauca	Cali	83.03	DENV-2	2III_D.2	PP982983
Yale-DN02445.1	2023-11-25	Colombia	Valle del Cauca	Cali	6.3	DENV-2	2III_D.2
Yale-DN02446.1	2023-11-27	Colombia	Valle del Cauca	Santandr De Quilichao	0	Unknown	Unknown
Yale-DN02447.1	2023-11-28	Colombia	Valle del Cauca	Cali	0	Unknown	Unknown
Yale-DN02448.1	2023-11-28	Colombia	Valle del Cauca	Jamundi	0	Unknown	Unknown
Yale-DN02449.1	2023-11-29	Colombia	Valle del Cauca	Corinto	0	Unknown	Unknown
Yale-DN02450.1	2023-12-01	Colombia	Valle del Cauca	Palmira	0	Unknown	Unknown
Yale-DN02451	2023-11-29	Colombia	Valle del Cauca	Miranda	7.02	DENV-4	4II_B
Yale-DN02452.1	2023-12-04	Colombia	Valle del Cauca	Nariño	11.77	DENV-2	2II_F.1.2
Yale-DN02453	2023-11-29	Colombia	Valle del Cauca	Lobo Guerrero	0	Unknown	Unknown
Yale-DN02454	2023-12-03	Colombia	Valle del Cauca	Cali	67.52	DENV-3	3III_C.1	PP983022
Yale-DN02455	2023-12-01	Colombia	Valle del Cauca	Buenaventura	0	Unknown	Unknown
Yale-DN02456	2023-12-06	Colombia	Valle del Cauca	Palmira	0	Unknown	Unknown
Yale-DN02457	2023-12-10	Colombia	Valle del Cauca	Candelaria	0	Unknown	Unknown
Yale-DN02458	2023-12-11	Colombia	Valle del Cauca	Cali	0	Unknown	Unknown
Yale-DN02459	2023-12-14	Colombia	Valle del Cauca	Cali	37.27	DENV-3	3III_C.1
Yale-DN02460	2023-12-14	Colombia	Valle del Cauca	Jamundi	3.5	Unknown	Unknown
Yale-DN02461	2023-12-17	Colombia	Valle del Cauca	Pradera	1.75	Unknown	Unknown
Yale-DN02462	2023-12-16	Colombia	Valle del Cauca	Cali	97.53	DENV-3	3III_C.1	PP983023
Yale-DN02463	2023-12-17	Colombia	Valle del Cauca	Cali	6.99	DENV-2	2III_D.2
Yale-DN02464	2023-12-18	Colombia	Valle del Cauca	Cali	88.13	DENV-3	3III_C.1	PP983024
Yale-DN02465	2023-12-21	Colombia	Valle del Cauca	Miranda	0	Unknown	Unknown
Yale-DN02466.1	2023-12-19	Colombia	Valle del Cauca	Cali	87.16	DENV-2	2III_D.2	PP982970
Yale-DN02467	2023-12-21	Colombia	Valle del Cauca	Palmira	8.96	DENV-2	2II_F.1.2
Yale-DN02468	2023-12-21	Colombia	Valle del Cauca	Cali	0	Unknown	Unknown
Yale-DN02469.1	2023-12-19	Colombia	Valle del Cauca	Cali	95.71	DENV-3	3III_C.1	PP983013
Yale-DN02470	2023-12-22	Colombia	Valle del Cauca	Palmira	0	Unknown	Unknown
Yale-DN02471	2023-12-23	Colombia	Valle del Cauca	Miranda	0	Unknown	Unknown
Yale-DN02472	2023-12-26	Colombia	Valle del Cauca	Cali	66.93	DENV-3	3III_C.1
Yale-DN02473	2023-12-28	Colombia	Valle del Cauca	Carepa	77.41	DENV-2	2II_F.1.2	PP982985
Yale-DN02474	2023-12-28	Colombia	Valle del Cauca	Cali	0	Unknown	Unknown
Yale-DN02475	2023-12-29	Colombia	Valle del Cauca	Corinto	0	Unknown	Unknown
Yale-DN02476	2023-12-27	Colombia	Valle del Cauca	Palmira	0	Unknown	Unknown
Yale-DN02477	2024-01-03	Colombia	Valle del Cauca	Miranda	81.94	DENV-3	3III_C.1	PP983025
Yale-DN02478.1	2024-01-03	Colombia	Valle del Cauca	Cali	4.3	DENV-2	2_Unknown
Yale-DN02479.1	2024-01-03	Colombia	Valle del Cauca	Cali	13.88	DENV-3	3III_C.1
Yale-DN02480.1	2024-01-02	Colombia	Valle del Cauca	Cali	17.03	DENV-1	1V_D.1
Yale-DN02481.1	2024-01-04	Colombia	Valle del Cauca	Cali	0	Unknown	Unknown
Yale-DN02482.1	2024-01-04	Colombia	Valle del Cauca	Cali	72.55	DENV-3	3III_C.1	PP983026
Yale-DN02483.1	2024-01-09	Colombia	Valle del Cauca	Buenaventura	8.04	DENV-1	1V_F
Yale-DN02484	2023-12-28	Colombia	Valle del Cauca	Bogota	0.91	Unknown	Unknown
Yale-DN02485	2024-01-09	Colombia	Valle del Cauca	Cali	93.45	DENV-2	2II_F.1.2	PP982986
Yale-DN02486.1	2024-01-11	Colombia	Valle del Cauca	Cali	18.01	DENV-2	2II_F.1.2
Yale-DN02487	2024-01-10	Colombia	Valle del Cauca	Palmira	0	Unknown	Unknown
Yale-DN02488.1	2024-01-10	Colombia	Valle del Cauca	Pradera	6.97	DENV-2	2II_F.1.2
Yale-DN02489	2024-01-10	Colombia	Valle del Cauca	Pradera	87.37	DENV-1	1V_D.1	PP982965
Yale-DN02490.1	2024-01-11	Colombia	Valle del Cauca	Tulua	3.53	DENV-2	2_Unknown
Yale-DN02491	2024-01-12	Colombia	Valle del Cauca	Cali	19.95	DENV-3	3III_C.1
Yale-DN02492.1	2024-01-11	Colombia	Valle del Cauca	Cali	16.11	DENV-3	3III_C.1
Yale-DN02493	2024-01-15	Colombia	Valle del Cauca	Dagua	0	Unknown	Unknown
Yale-DN02494.1	2024-01-13	Colombia	Valle del Cauca	Cali	94.33	DENV-2	2III_D.2	PP982987
Yale-DN02495.1	2024-01-13	Colombia	Valle del Cauca	Zarzal	0	Unknown	Unknown
Yale-DN02496.1	2024-01-15	Colombia	Valle del Cauca	Puerto Tejada	1.07	DENV-1	1_Unknown
Yale-DN02497.1	2024-01-16	Colombia	Valle del Cauca	Cali	10.39	DENV-2	2II_F.1
Yale-DN02498.1	2024-01-16	Colombia	Valle del Cauca	Jamundi	27.78	DENV-1	1V_D.1
Yale-DN02499.1	2024-01-16	Colombia	Valle del Cauca	Cali	66.45	DENV-3	3III_C.1
Yale-DN02500	2024-01-17	Colombia	Valle del Cauca	Cali	0	Unknown	Unknown
Yale-DN02501	2024-01-18	Colombia	Valle del Cauca	Cali	51.3	DENV-2	2II_F.1.2
Yale-DN02502	2024-01-16	Colombia	Valle del Cauca	Cali	96.96	DENV-3	3III_C.1	PP983034
Yale-DN02503	2024-01-19	Colombia	Valle del Cauca	Cali	0	Unknown	Unknown
Yale-DN02504.1	2024-01-22	Colombia	Valle del Cauca	Jamundi	6.91	DENV-2	2III_D.2
Yale-DN02505	2024-01-21	Colombia	Valle del Cauca	Cali	100	DENV-1	1V_D.1	PP982967
Yale-DN02506	2024-01-22	Colombia	Valle del Cauca	Cali	0	Unknown	Unknown
Yale-DN02507	2024-01-22	Colombia	Valle del Cauca	Cali	0	Unknown	Unknown
Yale-DN02508.1	2024-01-20	Colombia	Valle del Cauca	Santander De Quilichao	21.31	DENV-2	2II_F.1.2
Yale-DN02509.1	2024-01-24	Colombia	Valle del Cauca	Cali	8.05	DENV-2	2III_D.2
Yale-DN02510.1	2024-01-26	Colombia	Valle del Cauca	San Pedro, Valle	10.04	DENV-3	3III_C.1
Yale-DN02511.1	2024-01-26	Colombia	Valle del Cauca	Palmira	34.94	DENV-2	2II_F.1.2
Yale-DN02512.1	2024-01-27	Colombia	Valle del Cauca	Miranda	0	Unknown	Unknown
Yale-DN02513.1	2024-01-28	Colombia	Valle del Cauca	Cali	17.75	DENV-3	3III_B.3
Yale-DN02514.1	2024-01-29	Colombia	Valle del Cauca	Cali	99.86	DENV-3	3III_C.1	PP983027
Yale-DN02515.1	2024-01-29	Colombia	Valle del Cauca	Cali	20.72	DENV-2	2III_D.2
Yale-DN02516.1	2024-01-27	Colombia	Valle del Cauca	Zarzal, Valle	77.5	DENV-2	2III_D.2	PP982988
Yale-DN02517.1	2024-01-28	Colombia	Valle del Cauca	Buga	65.14	DENV-3	3III_C.1
Yale-DN02518.1	2024-01-30	Colombia	Valle del Cauca	Yumbo	86.09	DENV-2	2II_F.1.2	PP982989
Yale-DN02519.1	2024-01-30	Colombia	Valle del Cauca	Cali	95.55	DENV-2	2III_D.2	PP982990
Yale-DN02520.1	2024-01-31	Colombia	Valle del Cauca	Tulua	100	DENV-2	2III_D.2	PP982991
Yale-DN02521.1	2024-01-30	Colombia	Valle del Cauca	Cali	70.57	DENV-3	3III_C.1	PP983028
Yale-DN02522.1	2024-01-30	Colombia	Valle del Cauca	Cali	37.48	DENV-2	2III_D.2
Yale-DN02523	2024-01-30	Colombia	Valle del Cauca	Ginebra, Valle	57.1	DENV-2	2II_F.1.2
Yale-DN02524	2024-01-30	Colombia	Valle del Cauca	Cali	95.05	DENV-2	2III_D.2	PP983003
Yale-DN02525.1	2024-01-25	Colombia	Valle del Cauca	Caloto, Cauca	91.5	DENV-2	2III_D.2	PP982992
Yale-DN02526.1	2024-02-01	Colombia	Valle del Cauca	Cali	61.77	DENV-2	2II_F.1.2
Yale-DN02527.1	2024-02-02	Colombia	Valle del Cauca	Candelaria,Valle	6.12	DENV-2	2III_D.2
Yale-DN02528.1	2024-02-03	Colombia	Valle del Cauca	Guacari, Valle	0	Unknown	Unknown
Yale-DN02529	2024-02-03	Colombia	Valle del Cauca	Cali	11.56	DENV-3	3III_C.1
Yale-DN02530.1	2024-02-04	Colombia	Valle del Cauca	Santander De Quilichao	3.17	DENV-2	2_Unknown
Yale-DN02531.1	2024-02-07	Colombia	Valle del Cauca	Cali	6.65	DENV-1	1V_D.1
Yale-DN02532.1	2024-02-05	Colombia	Valle del Cauca	Santander De Quilichao	44.85	DENV-3	3III_C.1
Yale-DN02533	2024-02-05	Colombia	Valle del Cauca	Cali	55	DENV-2	2III_D.2
Yale-DN02534	2024-02-06	Colombia	Valle del Cauca	Corinto	89.53	DENV-2	2III_D.2	PP983005
Yale-DN02536	2024-02-06	Colombia	Valle del Cauca	Betania	0	Unknown	Unknown
Yale-DN02537.1	2024-02-08	Colombia	Valle del Cauca	Yumbo	59.99	DENV-3	3III_C.1
Yale-DN02538.1	2024-02-09	Colombia	Valle del Cauca	Cali	77.98	DENV-2	2II_F.1.2	PP982993
Yale-DN02539.1	2024-02-09	Colombia	Valle del Cauca	Cali	100	DENV-3	3III_C.1	PP983029
Yale-DN02540.1	2024-02-09	Colombia	Valle del Cauca	Roldanillo	60.88	DENV-1	1V_D.1
Yale-DN02541.1	2024-02-11	Colombia	Valle del Cauca	Cerrito, Valle	21.79	DENV-3	3III_C.1
Yale-DN02542.1	2024-02-12	Colombia	Valle del Cauca	Cali	98.75	DENV-2	2II_F.1.2	PP982994
Yale-DN02543.1	2024-02-09	Colombia	Valle del Cauca	Cali	98.43	DENV-2	2II_F.1.2	PP982995
Yale-DN02544.1	2024-02-13	Colombia	Valle del Cauca	Cali	66.77	DENV-2	2II_F.1.2
Yale-DN02545.1	2024-02-12	Colombia	Valle del Cauca	Cali	18.25	DENV-2	2III_D.2
Yale-DN02546.1	2024-02-15	Colombia	Valle del Cauca	Cali	59.24	DENV-3	3III_C.1
Yale-DN02547.1	2024-02-15	Colombia	Valle del Cauca	Cali	99.59	DENV-2	2II_F.1.2	PP982996
Yale-DN02548	2024-02-15	Colombia	Valle del Cauca	Corinto, Cauca	0	Unknown	Unknown
Yale-DN02549.1	2024-02-15	Colombia	Valle del Cauca	Cali	10.12	DENV-3	3III_C.1
Yale-DN02550.1	2024-02-14	Colombia	Valle del Cauca	Cali	36.09	DENV-2	2III_D.2
Yale-DN02551.1	2024-02-17	Colombia	Valle del Cauca	Cali	0	Unknown	Unknown
Yale-DN02552.1	2024-02-19	Colombia	Valle del Cauca	Corinto, Cauca	57.37	DENV-2	2III_D.2
Yale-DN02553.1	2024-02-19	Colombia	Valle del Cauca	Miranda, Cauca	49.44	DENV-1	1V_D.1
Yale-DN02554	2024-02-19	Colombia	Valle del Cauca	Cali	100	DENV-2	2III_D.2	PP982997
Yale-DN02555	2024-02-19	Colombia	Valle del Cauca	San Pedro, Valle	7	DENV-3	3III_C.1
Yale-DN02556.1	2024-02-20	Colombia	Valle del Cauca	Andalucia, Valle	100	DENV-1	1V_D.1	PP982966
Yale-DN02558	2024-02-22	Colombia	Valle del Cauca	Cali	0	Unknown	Unknown
Yale-DN02559.1	2024-02-22	Colombia	Valle del Cauca	Cali	4.65	DENV-2	2_Unknown
Yale-DN02560.1	2024-02-22	Colombia	Valle del Cauca	Cali	32.06	DENV-1	1V_D.1
Yale-DN02561.1	2024-02-19	Colombia	Valle del Cauca	Cali	97.95	DENV-3	3III_C.1	PP983030
Yale-DN02562	2024-02-26	Colombia	Valle del Cauca	Buenos Aires, Cauca	2.23	Unknown	Unknown
Yale-DN02563	2024-02-26	Colombia	Valle del Cauca	Cali	0	Unknown	Unknown
Yale-DN02564	2024-02-23	Colombia	Valle del Cauca	Cali	100	DENV-3	3III_C.1	PP983035
Yale-DN02565.1	2024-02-24	Colombia	Valle del Cauca	Cali	85.1	DENV-2	2II_F.1.2	PP982998
Yale-DN02566	2024-02-23	Colombia	Valle del Cauca	Cali	94.22	DENV-2	2III_D.2	PP983006
Yale-DN02567.1	2024-02-25	Colombia	Valle del Cauca	Ginebra	100	DENV-2	2II_F.1.2	PP982999
Yale-DN02568.1	2024-02-29	Colombia	Valle del Cauca	Cali	75.03	DENV-2	2III_D.2	PP983000
Yale-DN02569	2024-02-28	Colombia	Valle del Cauca	Cali	0	Unknown	Unknown
Yale-DN02570	2024-02-29	Colombia	Valle del Cauca	Jamindi	0	Unknown	Unknown
Yale-DN02571.1	2024-02-29	Colombia	Valle del Cauca	Cali	37.02	DENV-3	3III_C.1
Yale-DN02572.1	2024-03-01	Colombia	Valle del Cauca	Cali	78	DENV-2	2II_F.1.2	PP983001
Yale-DN02573	2024-03-01	Colombia	Valle del Cauca	Cali	0	Unknown	Unknown
Yale-DN02574.1	2024-03-01	Colombia	Valle del Cauca	Tulua	100	DENV-2	2II_F.1.2	PP982971
Yale-DN02575.1	2024-03-03	Colombia	Valle del Cauca	Cali	51.26	DENV-3	3III_C.1
Yale-DN02576	2024-03-03	Colombia	Valle del Cauca	Dagua	98.25	DENV-3	3III_C.1	PP983036
Yale-DN02577	2024-03-02	Colombia	Valle del Cauca	Cali	0	Unknown	Unknown
Yale-DN02578.1	2024-03-02	Colombia	Valle del Cauca	Cali	14.64	DENV-2	2III_D.2
Yale-DN02579	2024-03-01	Colombia	Valle del Cauca	Cali	0	Unknown	Unknown
Yale-DN02580.1	2024-03-04	Colombia	Valle del Cauca	Cali	98.96	DENV-3	3III_C.1	PP983031
Yale-DN02581.1	2024-03-04	Colombia	Valle del Cauca	Cali	99.3	DENV-3	3III_C.1	PP983032
Yale-DN02582	2024-03-04	Colombia	Valle del Cauca	Cali	0	Unknown	Unknown
Yale-DN02583	2024-03-05	Colombia	Valle del Cauca	Cali	85.89	DENV-3	3III_C.1	PP983037
Yale-DN02584	2024-03-06	Colombia	Valle del Cauca	Cali	0	Unknown	Unknown
Yale-DN02585.1	2024-03-02	Colombia	Valle del Cauca	Cali	67.4	DENV-3	3III_C.1
Yale-DN02586.1	2024-03-05	Colombia	Valle del Cauca	Yumbo	100	DENV-3	3III_C.1	PP983033
Yale-DN02587	2024-03-07	Colombia	Valle del Cauca	Florida	0	Unknown	Unknown
Yale-DN02588.1	2024-03-06	Colombia	Valle del Cauca	Cali	74.16	DENV-2	2II_F.1.2	PP983002
Yale-DN02589	2024-03-07	Colombia	Valle del Cauca	Cali	0	Unknown	Unknown
Yale-DN02590	2024-03-10	Colombia	Valle del Cauca	Cali	0	Unknown	Unknown
